# Supplementary material for: Macrolide Resistance in the Aerococcus urinae Complex: Implications for Integrative and Conjugative Elements
Source: Antibiotics (Basel). 2024 May 10;13(5):433. doi: 10.3390/antibiotics13050433 (PMC11117264; doi:10.3390/antibiotics13050433)
Supplement: Supplementary file 1 [file antibiotics-13-00433-s001.zip]

Archive with 1 entries (1 files):
- antibiotics-2986726-supplementary.pdf
